# Supplementary material for: Influence of monsoonal winds on chlorophyll-α distribution in the Beibu Gulf
Source: PLoS One. 2018 Jan 12;13(1):e0191051. doi: 10.1371/journal.pone.0191051 (PMC5766212; doi:10.1371/journal.pone.0191051)
Supplement: S1 File — (XLSX) [file pone.0191051.s001.xlsx]

## Sheet: Sheet1
CTD	CATSAT
24	25.5
25	23.7
25.1	26.2
20	18.8
19.5	19
27	26.6
25	26
25.5	27.1
25	26.2
26	27.8
28.2	30.6
27	30.3
26	30.9
26.5	24.8
27	24.5
23	24.3
23.6	23.8
23	22.8
20	22
22	24.3
24.2	24.5
18	19.7
19.7	19.9
20	22.5
21	23.5
27	25.5
26.1	26.5
26.9	26.5
28	27.6
30.2	29.6
32	30
30.2	30.6
28	26
27	25.6
26	24
25	23.6
25.7	25.6
25	24.8
26.3	26.4
23	21.6
19	22
21	21.9
29	27
24.6	24
22.7	22
26	28
21	23
24.4	24
31	29.5
24.4	24.5
25	23.5
26	27.5
24	22.5
23.5	25.5
25.5	27.5
24	25.5
