# Supplementary material for: Influence of monsoonal winds on chlorophyll-α distribution in the Beibu Gulf
Source: PLoS One. 2018 Jan 12;13(1):e0191051. doi: 10.1371/journal.pone.0191051 (PMC5766212; doi:10.1371/journal.pone.0191051)
Supplement: S2 File — Climatological monthly averaged chl-a concentration (mg m-3) in the Beibu Gulf during July 2002—December 2014. (XLS) [file pone.0191051.s002.xls]

## Sheet: NE
		SST	Chla
2002-09-01		29.067	0.875
2002-10-01		27.525	1.094
2002-11-01		25.937	1.416
2002-12-01		24.406	1.067
2003-01-01	2003	21.188	1.888
2003-02-01		21.984	0.957
2003-03-01		23.671	1.022
2003-09-01		29.572	0.917
2003-10-01		28.243	1.074
2003-11-01		26.701	1.093
2003-12-01		23.07	1.759
2004-01-01	2004	22.234	1.465
2004-02-01		20.85	1.46
2004-03-01		22.002	0.599
2004-09-01		29.478	0.915
2004-10-01		27.555	1.622
2004-11-01		26.344	1.026
2004-12-01		23.663	1.377
2005-01-01	2005	21.305	1.527
2005-02-01		21.797	1.373
2005-03-01		21.03	1.22
2005-09-01		29.259	1.461
2005-10-01		27.787	1.554
2005-11-01		26.566	1.159
2005-12-01		22.587	1.333
2006-01-01	2006	21.17	1.572
2006-02-01		21.169	0.955
2006-03-01		21.762	0.39
2006-09-01		29.517	0.832
2006-10-01		28.223	0.634
2006-11-01		27.207	1.113
2006-12-01		23.961	2.139
2007-01-01	2007	20.835	1.541
2007-02-01		21.48	1.542
2007-03-01		23.736	0.316
2007-09-01		29.35	0.805
2007-10-01		26.919	1.189
2007-11-01		24.538	1.909
2007-12-01		23.274	1.187
2008-01-01	2008	22.125	1.624
2008-02-01		18.65	1.514
2008-03-01		20.581	1.011
2008-09-01		30.444	1.031
2008-10-01		28.002	1.289
2008-11-01		26.096	1.803
2008-12-01		23.399	2.135
2009-01-01	2009	20.918	1.764
2009-02-01		22.246	1.117
2009-03-01		23.767	0.591
2009-09-01		30.979	0.825
2009-10-01		28.173	1.253
2009-11-01		26.054	1.618
2009-12-01		23.489	1.445
2010-01-01	2010	22.19	1.444
2010-02-01		23.294	1.1
2010-03-01		23.387	0.405
2010-09-01		30.717	1.022
2010-10-01		27.688	1.342
2010-11-01		24.804	1.139
2010-12-01		23.425	1.572
2011-01-01	2011	20.798	0.597
2011-02-01		20.214	3.335
2011-03-01		20.873	1.356
2011-09-01		30.564	0.899
2011-10-01		26.602	1.399
2011-11-01		25.803	1.276
2011-12-01		22.853	2.27
2012-01-01	2012	20.438	1.552
2012-02-01		20.659	1.14
2012-03-01		22.214	0.238
2012-09-01		29.459	1.253
2012-10-01		28.448	0.936
2012-11-01		26.774	1.215
2012-12-01		24.941	1.48
2013-01-01	2013	21.756	1.441
2013-02-01		22.805	1.021
2013-03-01		23.937	1.258
2013-09-01		29.414	1.353
2013-10-01		27.59	1.143
2013-11-01		25.778	1.23
2013-12-01		22.973	2.076

## Sheet: SW
		Chla
2002-07-01		0.650276
2002-08-01		0.956
2002-09-01		0.886203
2002-10-01		1.23589
2002-11-01		1.299
2002-12-01		1.33674			2002	2003	2004	2005	2006	2007	2008	2009	2010	2011	2012	2013	2014	average
2003-01-01	2003	1.89484		1		1.89484	1.69601	1.81515	1.66693	1.75957	1.72495	1.86045	1.73911	1.09234	1.68679	1.62843	1.79817	1.6969
2003-02-01		1.02333		2		1.02333	1.58639	1.73433	1.18006	1.51916	1.49754	1.13548	1.21901	1.77876	1.5819	1.24036	1.29541	1.39931
2003-03-01		1.09385		3		1.09385	1.11546	0.897802	0.592766	0.383827	1.62647	1.04374	0.474685	1.68639	0.293834	1.35727	0.221288	0.898949
2003-04-01		0.94157		4		0.94157	0.931216	1.43117	0.869591	1.08107	0.820125	1.03156	0.823795	1.02063	0.933907	0.807662	0.314251	0.917213
2003-05-01		0.856424		5		0.856424	0.826489	0.729082	0.880258	0.906411	1.03074	0.762557	0.850462	0.764596	0.84583	0.855784	0.95055	0.854932
2003-06-01		0.820775		6		0.820775	0.905936	0.7551	0.772006	0.856646	0.904471	0.863369	0.790996	0.721622	0.698517	0.991359	0.845243	0.82717
2003-07-01		0.910751		7	0.650276	0.910751	1.18009	0.737723	0.929353	0.929254	0.958804	0.891826	0.824264	0.891406	0.962787	0.886906	0.847163	0.892354
2003-08-01		1.01653		8	0.956	1.01653	0.963523	1.25093	0.895011	0.908724	1.05977	0.856978	0.866502	0.880321	1.03014	1.12515	0.957505	0.982083
2003-09-01		0.896152		9	0.886203	0.896152	0.940469	1.27865	0.889838	0.955076	0.937632	0.869829	0.940146	0.912736	1.01119	0.950561	1.01923	0.960593
2003-10-01		1.07852		10	1.23589	1.07852	1.20304	1.30176	0.705254	1.06325	1.24993	1.13319	1.27773	1.25287	1.08431	1.29394	1.06849	1.14986
2003-11-01		1.157		11	1.299	1.157	1.12379	1.29457	1.21354	1.92848	1.49724	1.68452	1.25027	1.3707	1.38919	1.29774	1.42564	1.37936
2003-12-01		1.82865		12	1.33674	1.82865	1.41576	1.57949	2.00737	1.45329	1.78498	1.45258	1.70911	2.02829	1.62155	1.55742	1.72031	1.6535
2004-01-01	2004	1.69601
2004-02-01		1.58639
2004-03-01		1.11546
2004-04-01		0.931216
2004-05-01		0.826489
2004-06-01		0.905936
2004-07-01		1.18009
2004-08-01		0.963523
2004-09-01		0.940469
2004-10-01		1.20304
2004-11-01		1.12379
2004-12-01		1.41576
2005-01-01	2005	1.81515
2005-02-01		1.73433
2005-03-01		0.897802
2005-04-01		1.43117
2005-05-01		0.729082
2005-06-01		0.7551
2005-07-01		0.737723
2005-08-01		1.25093
2005-09-01		1.27865
2005-10-01		1.30176
2005-11-01		1.29457
2005-12-01		1.57949
2006-01-01	2006	1.66693
2006-02-01		1.18006
2006-03-01		0.592766
2006-04-01		0.869591
2006-05-01		0.880258
2006-06-01		0.772006
2006-07-01		0.929353
2006-08-01		0.895011
2006-09-01		0.889838
2006-10-01		0.705254
2006-11-01		1.21354
2006-12-01		2.00737
2007-01-01	2007	1.75957
2007-02-01		1.51916
2007-03-01		0.383827
2007-04-01		1.08107
2007-05-01		0.906411
2007-06-01		0.856646
2007-07-01		0.929254
2007-08-01		0.908724
2007-09-01		0.955076
2007-10-01		1.06325
2007-11-01		1.92848
2007-12-01		1.45329
2008-01-01	2008	1.72495
2008-02-01		1.49754
2008-03-01		1.62647
2008-04-01		0.820125
2008-05-01		1.03074
2008-06-01		0.904471
2008-07-01		0.958804
2008-08-01		1.05977
2008-09-01		0.937632
2008-10-01		1.24993
2008-11-01		1.49724
2008-12-01		1.78498
2009-01-01	2009	1.86045
2009-02-01		1.13548
2009-03-01		1.04374
2009-04-01		1.03156
2009-05-01		0.762557
2009-06-01		0.863369
2009-07-01		0.891826
2009-08-01		0.856978
2009-09-01		0.869829
2009-10-01		1.13319
2009-11-01		1.68452
2009-12-01		1.45258
2010-01-01	2010	1.73911
2010-02-01		1.21901
2010-03-01		0.474685
2010-04-01		0.823795
2010-05-01		0.850462
2010-06-01		0.790996
2010-07-01		0.824264
2010-08-01		0.866502
2010-09-01		0.940146
2010-10-01		1.27773
2010-11-01		1.25027
2010-12-01		1.70911
2011-01-01	2011	1.09234
2011-02-01		1.77876
2011-03-01		1.68639
2011-04-01		1.02063
2011-05-01		0.764596
2011-06-01		0.721622
2011-07-01		0.891406
2011-08-01		0.880321
2011-09-01		0.912736
2011-10-01		1.25287
2011-11-01		1.3707
2011-12-01		2.02829
2012-01-01	2012	1.68679
2012-02-01		1.5819
2012-03-01		0.293834
2012-04-01		0.933907
2012-05-01		0.84583
2012-06-01		0.698517
2012-07-01		0.962787
2012-08-01		1.03014
2012-09-01		1.01119
2012-10-01		1.08431
2012-11-01		1.38919
2012-12-01		1.62155
2013-01-01	2013	1.62843
2013-02-01		1.24036
2013-03-01		1.35727
2013-04-01		0.807662
2013-05-01		0.855784
2013-06-01		0.991359
2013-07-01		0.886906
2013-08-01		1.12515
2013-09-01		0.950561
2013-10-01		1.29394
2013-11-01		1.29774
2013-12-01		1.55742
	2014	1.79817
		1.29541
		0.221288
		0.314251
		0.95055
		0.845243
		0.847163
		0.957505
		1.01923
		1.06849
		1.42564
		1.72031
