# Supplementary material for: Influence of monsoonal winds on chlorophyll-α distribution in the Beibu Gulf
Source: PLoS One. 2018 Jan 12;13(1):e0191051. doi: 10.1371/journal.pone.0191051 (PMC5766212; doi:10.1371/journal.pone.0191051)
Supplement: S3 File — Profiles of water temperature (°C) along transects T1 (A), T2 (B) and T3 (C). (XLS) [file pone.0191051.s003.xls]

## Sheet: sectionA
2013.11
	20	40	60	80	100	120	140	160	180	200	220
0	26	25.9	25.8	25.7	25.6	25	23.5	24	25	25.4	25.6
10		25.9	25.8	25.7	25.6	25	23.5	24	25	25.4
20		25.9	25.8	25.7	25.6	25	23.5	24	25
30						25
2014.02
	20	40	60	80	100	120	140	160	180	200	220
0	18	18	18.8	18.8	18.8	19	19	18.5	19	18.5	21
10		18	18.8	18.8	18.8	19	19	18.5	19	18.5
20		18	18.8	18.8	18.8	19	19	18.5	19
30						19
2014.05
	20	40	60	80	100	120	140	160	180	200	220
0	28	27	27.5	28	27.5	28	28	28.6	28.4	29	29
10		26	26.5	27	26.5	27	27	27	27.4	28
20		25.5	26	26.5	26	26.5	26.5	26.5	27
30						26.5
2014.08
	20	40	60	80	100	120	140	160	180	200	220
0	32	31	32	31	30.5	30.5	30.5	30	31	30.8	30.8
10		31	32	31	30.5	30.5	30.5	30	31	30.8
20		31	32	31	30.5	30.5	30.5	30	31
30						30.5

## Sheet: sectionB
2013.11
	30	60	90	120	150	180	210	240	270	300	330
0	26.8	26	25	25	25	25	24.4	24.4	24.4	25	23.5
10	26.8	26	25	25	24.5	24.5	24.4	24.4	24.4	25	23.5
20	26.8	26	25	25	24.5	24.5	24.4	24.4	24.4
30		26	25	25	24.5	24.5	24.4	22	24.4
40					24.5	24.5	22	22
50					24.5	24.5	22
60					24.5	24.5
					24.5
2014.02
	30	60	90	120	150	180	210	240	270	300	330
0	20.2	20.2	20.2	20.2	20	20.2	20	20	20	20	20
10	20.2	20.2	20.2	20.2	19.6	19.8	19.6	20	20	20	20
20	20.2	20.2	20.2	20.2	19.6	19.8	19.6	20	20
30		20.2	20.2	20.2	19.6	19.8	19.6	20	20
40					19.6	19.8	19.6	20
50					19.6	19.8	19.6
60					19.6	19.8
2014.05
	30	60	90	120	150	180	210	240	270	300	330
0	29	28	27.8	27	27.8	27	27.8	28	28.5	29	29
10	29	28	27.8	27	27	27	27	27	28.5	29	29
20	29	28	27.8	27	26	26	26	22	28.5
30		28	27.8	22	22	22	22	22	28.5
40					22	22	22	22
50					22	22	22
60					22	22
2014.08
	30	60	90	120	150	180	210	240	270	300	330
0	31	30.5	31.4	31	30.5	30.2	30	30.2	30.8	31.4	31.4
10	31	30.5	31.4	31	30	30	29.8	30.2	30.8	31.4	31.4
20	31	30.5	31.4	31	30	30	29.8	30.2	30.8
30		27	27	27	27	27	29.5	30.2	30.8
40					27	27	29.5	30.2
50					27	27	29.5
60					27	27

## Sheet: sectionC
2013.11
	20	40	60	80	100	120	140	160	180	200	220	240	260
0	26.8	26.8	26	26	26	26	26	26	26	26.8	26	26	25.6
10	26.8	26.8	26	26	26	26	26	26	26	26.8	26	26	25.6
20		26.8	26	26	26	26	26	26	26	26.8	26	26
30			26	26	26	26	26	26	26	26.8	26
40			26	26	26	26	25	26	26	26.8	26
50				25	26	24.5	24.5	24.5	24.5	25
60				25	24	24	24	24	24	25
70					23.5	23.5	23.5	23.5	23.5
80						23.5	23.5
2014.02
	20	40	60	80	100	120	140	160	180	200	220	240	260
0	21.6	21.6	21.6	21.6	21.6	21.6	21.6	21.6	21.6	22	22	21.6	21.6
10	21.6	21.6	21.6	21.6	21.6	21.6	21.6	21.6	21.6	22	22	21.6	21.6
20		21.6	21.6	21.6	21.6	21.6	21.6	21.6	21.6	22	22	21.6
30			21.6	21.6	21.6	21.6	21.6	21.6	21.6	22	22
40			21.6	21.6	21.6	21.6	21.6	21.6	21.6	22	22
50				21.6	21.6	21.6	21.6	21.6	21.6	22
60				21.6	21.6	21.6	21.6	21.6	21.6	22
70					21.6	21.6	21.6	21.6	21.6
80						21.6	21.6
2014.05
	20	40	60	80	100	120	140	160	180	200	220	240	260
0	28	28.6	28.8	29.4	29.4	29	29	29	28.8	29	28.8	29.6	30
10	28	28	28	28	27	27	27	28	28	28.5	28	29	29
20		28	28	27	25	24	24	25	25	26	28	28
30			22	22	22	22	22	22	22	22	22	22
40			22	22	24	23	22	22	22	22	22
50				22	22	22	22	22	22	22	22
60				22	22	22	22	22	22
70					22	22	22	22
80						22	22
2014.08
	20	40	60	80	100	120	140	160	180	200	220	240	260
0	31.4	31	31	30.8	30.8	30.5	30.2	30.5	30.2	30.5	30	29.6	29
10	31.4	30	28	28	29	30.5	30.2	30.5	30.2	27	26	26	26
20		29	27	27	28	29	29	28	26	25	24	23
30			25	25	24	27	27	23	23	21	21
40			24	22	22	25	25	21	21	20	20
50				20	20	21	21	20	20	20
60				20	20	20	20	20	20	20
70					20	20	20	20	20
80						20	20
