# Supplementary material for: Influence of monsoonal winds on chlorophyll-α distribution in the Beibu Gulf
Source: PLoS One. 2018 Jan 12;13(1):e0191051. doi: 10.1371/journal.pone.0191051 (PMC5766212; doi:10.1371/journal.pone.0191051)
Supplement: S4 File — Comparison between MODIS-derived and in situ measurements of chl-a in the Beibu Gulf. (XLS) [file pone.0191051.s004.xls]

## Sheet: Sheet1
	实测	遥感				insitu chla	MODIS chla
	0.58866	1.89112				0.58866	1.89112
	0.591106	1.35605				0.591106	1.35605
	1.00818	1.49168
	0.402314	0.64644				0.402314	0.64644
	1.95152	1.81107				1.95152	1.81107
	0.920511	2.99683				2.92051	2.99683
	1.10097
	0.991377	0.46092				0.991377	0.46092
	1.6335	2.61699				1.6335	2.61699
	0.952535	0.25394
	0.408111	0.52668				0.408111	0.52668
	0.832214	3.98372				2.83221	3.98372
	0.91755	0.30162				0.91755	0.30162
	0.51939	0.3944
	0.73197	0.42792				0.73197	0.42792
	0.64062	0.81402				0.64062	0.81402
	1.19375	0.318
	0.598576	0.3818				0.598576	0.3818
	1.61964
	0.93213
	0.746835
	1.00818
	0.43512	0.64703				0.43512	0.64703
	1.26816	0.78639				1.26816	0.78639
	0.40856
	0.61176	1.00025				0.61176	1.00025
	0.16368	0.22079
	0.51696	0.50548				0.51696	0.50548
	0.97902	1.09185
	1.35162	1.70953				1.35162	1.70953
	1.3779	2.33879				1.3779	2.33879
		0.47981
		1.19472
	1.88	3.31349				1.88	3.31349
	1.19376	0.57673
	0.70596	0.30289				0.70596	0.30289
	2.14704	2.04083				2.14704	2.04083
	1.03446	0.22077				0.53446	0.22077
	1.1646	0.16101
	3.609	1.39176				1.109	1.39176
	0.36828	0.23514				0.36828	0.23514
	0.36828	0.14609				0.36828	0.14609
	1.2861	0.16967				1.2861	0.16967
	0.94842	0.20958
	0.29	0.1771				0.29	0.1771
	0.39744	0.14664				0.39744	0.14664
	0.78	1.32914
	0.36972	0.17254				0.36972	0.17254
	0.49
	0.98	0.13299				0.98	0.13299
	0.38	0.16983
	0.56	0.14412				0.56	0.14412
	0.27	0.13089
	0.73	0.16983				0.73	0.16983
	0.56	0.17399				0.56	0.17399
	0.58158	0.1521
	0.58014	0.15247				0.58014	0.15247
	0.55	0.14278				0.55	0.14278
