# Supplementary material for: Influence of monsoonal winds on chlorophyll-α distribution in the Beibu Gulf
Source: PLoS One. 2018 Jan 12;13(1):e0191051. doi: 10.1371/journal.pone.0191051 (PMC5766212; doi:10.1371/journal.pone.0191051)
Supplement: S6 File — The correlation map of Windsat wind speed and MODIS chl-a data over the Beibu Gulf, based on 12-year time series (Feb 2003 to Dec 2014), at a resolution of 0.25° by 0.25°. (XLSX) [file pone.0191051.s006.xlsx]

## Sheet: Sheet1
NaN	NaN	NaN	NaN	NaN	NaN	NaN	NaN	NaN	NaN	NaN	NaN	NaN	NaN	NaN	NaN	NaN	NaN	NaN	NaN	NaN	NaN	NaN	NaN	NaN	NaN	NaN	NaN	NaN	NaN	NaN	NaN	NaN	NaN	NaN	NaN	NaN	NaN	NaN	NaN	NaN
NaN	NaN	NaN	NaN	NaN	NaN	NaN	NaN	NaN	NaN	NaN	NaN	NaN	NaN	NaN	NaN	NaN	NaN	NaN	NaN	NaN	NaN	NaN	NaN	NaN	NaN	NaN	NaN	NaN	NaN	NaN	NaN	NaN	NaN	NaN	NaN	NaN	NaN	NaN	NaN	NaN
NaN	NaN	NaN	NaN	NaN	NaN	NaN	NaN	NaN	NaN	NaN	NaN	NaN	NaN	NaN	NaN	NaN	NaN	NaN	NaN	NaN	NaN	NaN	NaN	NaN	NaN	NaN	NaN	NaN	NaN	NaN	NaN	NaN	NaN	NaN	NaN	NaN	NaN	NaN	NaN	NaN
NaN	NaN	NaN	NaN	NaN	NaN	NaN	NaN	NaN	NaN	NaN	NaN	NaN	NaN	NaN	NaN	NaN	NaN	NaN	NaN	NaN	NaN	NaN	NaN	0.0655753	0.0338287	NaN	NaN	NaN	NaN	NaN	NaN	NaN	NaN	NaN	NaN	NaN	NaN	NaN	NaN	NaN
NaN	NaN	NaN	NaN	NaN	NaN	NaN	NaN	NaN	NaN	NaN	NaN	NaN	NaN	NaN	NaN	NaN	NaN	NaN	NaN	-0.180335	-0.0977206	0.0163325	0.0189769	0.00176448	0.0491573	NaN	-0.108556	NaN	NaN	NaN	NaN	NaN	NaN	NaN	NaN	NaN	NaN	NaN	NaN	NaN
NaN	NaN	NaN	NaN	NaN	NaN	NaN	NaN	NaN	NaN	NaN	NaN	NaN	NaN	NaN	NaN	NaN	NaN	-0.300112	-0.263799	-0.0343847	-0.0285711	-0.0347012	-0.0310839	-0.00644492	0.0187421	0.0273267	-0.0570567	-0.0712739	NaN	NaN	NaN	NaN	NaN	NaN	NaN	NaN	NaN	NaN	NaN	NaN
NaN	NaN	NaN	NaN	NaN	NaN	NaN	NaN	NaN	NaN	NaN	NaN	NaN	NaN	NaN	NaN	NaN	-0.183946	-0.148047	-0.0782026	-0.0287305	-0.000116421	-0.0074669	0.0790341	0.0609671	0.123033	0.0553929	0.0707309	0.00623175	-0.0045512	NaN	NaN	NaN	NaN	NaN	NaN	NaN	NaN	NaN	NaN	NaN
NaN	NaN	NaN	NaN	NaN	NaN	NaN	NaN	NaN	NaN	NaN	NaN	NaN	NaN	NaN	NaN	-0.20873	-0.03634	0.16044	0.151167	0.0633184	0.103204	0.156091	0.181152	0.212999	0.241095	0.134139	0.0875198	0.051318	0.0629624	-0.00551372	NaN	NaN	NaN	NaN	NaN	NaN	NaN	NaN	NaN	NaN
NaN	NaN	NaN	NaN	NaN	NaN	NaN	NaN	NaN	NaN	NaN	NaN	NaN	NaN	NaN	-0.116423	-0.132986	0.00943986	0.095802	0.364921	0.184474	0.322833	0.372154	0.298755	0.301009	0.262567	0.282211	0.118882	0.0705119	-0.06565	0.00838166	NaN	NaN	NaN	NaN	NaN	NaN	NaN	NaN	NaN	NaN
NaN	NaN	NaN	NaN	NaN	NaN	NaN	NaN	NaN	NaN	NaN	NaN	NaN	NaN	NaN	-0.0629983	-0.1339	0.0291194	0.292683	0.358473	0.372154	0.342337	0.380181	0.474089	0.378624	0.24336	0.284858	0.25447	0.0601822	0.0653529	0.0790632	0.0892701	NaN	NaN	NaN	-0.113432	NaN	NaN	NaN	NaN	NaN
NaN	NaN	NaN	NaN	NaN	NaN	NaN	NaN	NaN	NaN	NaN	NaN	NaN	-0.337073	-0.229044	-0.286281	0.0344293	0.170729	0.349241	0.430127	0.364262	0.339767	0.447181	0.366393	0.255753	0.265627	0.264536	0.202288	0.139128	-0.0441366	0.0674075	0.0635396	0.0463371	0.242751	0.0753139	0.088107	0.124478	NaN	NaN	NaN	NaN
NaN	NaN	NaN	NaN	NaN	NaN	NaN	NaN	NaN	NaN	NaN	NaN	-0.370598	-0.312181	-0.143097	0.0716085	0.179947	0.406992	0.483559	0.520015	0.529154	0.379563	0.332467	0.285289	0.283959	0.248132	-0.00206265	0.112342	-0.0144155	0.133661	0.221933	0.199154	0.147972	0.15646	0.0827203	0.0165048	0.128461	0.0469101	NaN	NaN	NaN
NaN	NaN	NaN	NaN	NaN	NaN	NaN	NaN	NaN	NaN	NaN	-0.20863	-0.223178	-0.00347376	0.199045	0.332526	0.468074	0.566587	0.56429	0.589766	0.522776	0.336631	0.310923	0.250886	0.293252	0.145904	-0.0492095	0.0342851	0.0472975	0.199935	0.170385	0.0922379	0.0361884	0.0643465	0.0960492	0.0680507	0.0207705	0.0332235	0.109683	NaN	NaN
NaN	NaN	NaN	NaN	NaN	NaN	NaN	NaN	NaN	NaN	NaN	NaN	0.0273314	0.257355	0.31809	0.436278	0.529859	0.584152	0.615712	0.584121	0.477123	0.312947	0.308364	0.148325	0.1998	0.115195	0.0873203	-0.00713401	0.159522	0.119431	0.228322	0.125015	0.047357	0.092695	0.0341556	0.144491	0.0777224	0.117181	0.00883163	NaN	NaN
NaN	NaN	NaN	NaN	NaN	NaN	NaN	NaN	NaN	NaN	NaN	NaN	0.175722	0.260381	0.430155	0.426648	0.592415	0.626912	0.549468	0.555511	0.506429	0.13534	0.219835	0.225555	0.119997	0.225631	0.145266	0.093839	0.195414	0.151301	0.14599	0.197074	0.151627	0.102873	0.0899327	0.202644	0.207941	0.132641	0.140425	0.199821	NaN
NaN	NaN	NaN	NaN	NaN	NaN	NaN	NaN	NaN	NaN	NaN	0.304376	0.263849	0.343078	0.457668	0.476053	0.547942	0.604656	0.598557	0.555495	0.495727	0.282304	0.261875	0.205296	0.257441	0.156431	0.219621	0.356122	0.133284	0.150536	0.293996	0.255427	0.247176	0.227721	0.198238	0.142033	0.207449	0.178901	0.214984	0.350218	0.305032
NaN	NaN	NaN	NaN	NaN	NaN	NaN	NaN	NaN	NaN	0.47816	0.352609	0.353557	0.445305	0.491144	0.481351	0.59112	0.559465	0.588816	0.583303	0.348001	0.307247	0.300291	0.311449	0.212856	0.182936	0.190622	0.241013	0.265319	0.246945	0.206189	0.301338	0.29116	0.19729	0.160787	0.189509	0.209921	0.208333	0.293569	0.408095	0.361679
NaN	NaN	NaN	NaN	NaN	NaN	NaN	NaN	NaN	0.410589	0.546286	0.546387	0.39477	0.373822	0.423608	0.596668	0.531956	0.532867	0.552502	0.432463	0.340853	0.295816	0.256116	0.284201	0.304265	0.244132	0.191267	0.281842	0.194914	0.266323	0.279866	0.298552	0.275654	0.227732	0.147464	0.211988	0.238865	0.193086	0.257883	0.152216	0.407495
NaN	NaN	NaN	NaN	NaN	NaN	NaN	NaN	NaN	0.467617	0.304181	0.487244	0.273039	0.428207	0.588591	0.543412	0.543961	0.542726	0.567722	0.432534	0.300305	0.369593	0.310708	0.331429	0.168821	0.173113	0.243734	0.234551	0.286129	0.209758	0.222164	0.281849	0.184693	0.184101	0.218759	0.239187	0.163028	0.109831	0.104785	0.280051	0.218793
NaN	NaN	NaN	NaN	NaN	NaN	NaN	0.378936	0.335949	0.37209	0.3275	0.290466	0.214786	0.410023	0.580338	0.527878	0.472804	0.500733	0.453567	0.349275	0.339589	0.377679	0.403465	0.390011	0.360075	0.222839	0.125956	0.153042	0.160222	0.173966	0.288586	0.300405	0.228672	0.218322	0.180253	0.303136	0.285195	0.113866	0.275558	0.192111	0.374455
NaN	NaN	NaN	NaN	NaN	NaN	NaN	0.319156	0.349082	0.395592	0.482732	0.278661	0.326178	0.415223	0.597898	0.554696	0.587909	0.536048	0.377889	0.333856	0.32843	0.402431	0.434674	0.403584	0.263982	0.273931	0.191696	0.197758	0.175251	0.241862	0.278687	0.252337	0.276098	0.268501	0.277329	0.33612	0.329983	0.382257	0.377762	0.252983	0.325147
NaN	NaN	NaN	NaN	NaN	NaN	0.292609	0.193071	0.313555	0.317485	0.296548	0.554343	0.345534	0.490243	0.440295	0.570785	0.495886	0.506349	0.417944	0.354762	0.403432	0.382653	0.373777	0.461539	0.437764	0.289672	0.265834	0.148812	0.233186	0.220009	0.226488	0.351308	0.313391	0.14683	0.332254	0.388736	0.324097	0.366458	0.424926	0.439578	0.289284
NaN	NaN	NaN	NaN	NaN	NaN	0.234277	0.360233	0.384617	0.30104	0.302704	0.313515	0.443714	0.242906	0.344832	0.585005	0.518514	0.417599	0.473192	0.38285	0.374208	0.388994	0.382035	0.531622	0.38894	0.340701	0.355825	0.314857	0.317648	0.259798	0.259589	0.380668	0.281176	0.290775	0.36349	0.41452	0.375942	0.409336	0.425316	0.456958	0.363048
NaN	NaN	NaN	NaN	NaN	NaN	0.307062	0.456812	0.340962	0.198673	0.286679	0.38578	0.293375	0.445407	0.413867	0.471842	0.454551	0.376494	0.451892	0.359819	0.31157	0.417575	0.500053	0.50114	0.197234	0.19182	0.300832	NaN	0.360525	0.311119	0.317838	0.368456	0.363966	0.457428	0.452124	0.359712	0.521991	0.496629	0.511876	0.449251	0.388878
NaN	NaN	NaN	NaN	NaN	NaN	0.372966	0.437665	0.26602	0.295706	0.313147	0.244657	0.271336	0.341227	0.393633	0.549084	0.400831	0.445959	0.452663	0.327003	0.322549	0.530757	0.239198	NaN	0.214764	NaN	0.0693513	0.255442	0.343072	0.363882	0.360533	0.395741	0.321735	0.488078	0.502782	0.396284	0.50865	0.517465	0.507552	0.488978	0.473495
NaN	NaN	NaN	NaN	NaN	NaN	0.35531	0.390137	0.316609	0.229024	0.239827	0.230902	0.277377	0.2683	0.31651	0.494188	0.335809	0.497402	0.419874	0.29987	0.414504	0.253361	NaN	NaN	NaN	NaN	NaN	NaN	NaN	0.414745	0.4587	0.403285	0.483923	0.452108	0.542438	0.513716	0.481556	0.515722	0.523645	0.540144	0.618707
NaN	NaN	NaN	NaN	NaN	NaN	0.372996	0.362705	0.270641	0.271395	0.438057	0.330219	0.335081	0.230234	0.534379	0.542744	0.436465	0.424577	0.374539	0.409969	0.429695	NaN	NaN	NaN	NaN	NaN	NaN	NaN	NaN	NaN	0.599367	0.511343	0.510479	0.472184	0.546154	0.600212	0.585235	0.483837	0.532713	0.5973	0.594095
NaN	NaN	NaN	NaN	NaN	NaN	NaN	0.304167	0.327447	0.345334	0.416766	0.506675	0.412116	0.320588	0.319882	0.513766	0.479911	0.477392	0.460019	0.484698	NaN	NaN	NaN	NaN	NaN	NaN	NaN	NaN	NaN	NaN	0.489989	0.61959	0.548162	0.474674	0.496259	0.582387	0.547583	0.572145	0.553547	0.573317	0.604548
NaN	NaN	NaN	NaN	NaN	NaN	NaN	0.324397	0.281569	0.391692	0.464089	0.50473	0.482699	0.410861	0.589565	0.566736	0.525833	0.391852	0.549231	NaN	NaN	NaN	NaN	NaN	NaN	NaN	NaN	NaN	NaN	NaN	0.555382	0.654463	0.534846	0.54362	0.650578	0.626735	0.660725	0.627444	0.604707	0.547561	0.562711
NaN	NaN	NaN	NaN	NaN	NaN	NaN	NaN	0.234808	0.357544	0.316428	0.284845	0.36545	0.269644	0.390807	0.388802	0.35641	0.442578	NaN	NaN	NaN	NaN	NaN	NaN	NaN	NaN	NaN	NaN	NaN	NaN	NaN	0.639609	0.60437	0.632361	0.689218	0.630275	0.657412	0.642207	0.555965	0.639492	0.546597
NaN	NaN	NaN	NaN	NaN	NaN	NaN	NaN	NaN	NaN	0.292625	0.253168	0.300257	0.104371	0.233723	0.0503724	0.378482	NaN	NaN	NaN	NaN	NaN	NaN	NaN	NaN	NaN	NaN	NaN	NaN	NaN	NaN	0.602882	0.61526	0.661143	0.67505	0.670713	0.641653	0.561861	0.597233	0.546101	0.510986
NaN	NaN	NaN	NaN	NaN	NaN	NaN	NaN	NaN	NaN	NaN	NaN	NaN	0.0750157	-0.0030209	NaN	0.133431	NaN	NaN	NaN	NaN	NaN	NaN	NaN	NaN	NaN	NaN	NaN	NaN	NaN	NaN	0.603294	0.685515	0.642843	0.736546	0.668969	0.579268	0.518953	0.548695	NaN	0.482101
NaN	NaN	NaN	NaN	NaN	NaN	NaN	NaN	NaN	NaN	NaN	NaN	NaN	0.144437	0.0368977	-0.111817	NaN	NaN	NaN	NaN	NaN	NaN	NaN	NaN	NaN	NaN	NaN	NaN	NaN	NaN	NaN	0.615448	0.649445	0.680094	0.599534	0.618484	0.573889	0.560974	0.517142	0.432234	0.481782
NaN	NaN	NaN	NaN	NaN	NaN	NaN	NaN	NaN	NaN	NaN	NaN	NaN	NaN	-0.0496355	-0.0535976	NaN	NaN	NaN	NaN	NaN	NaN	NaN	NaN	NaN	NaN	NaN	NaN	NaN	NaN	NaN	0.574907	0.639589	0.662157	0.584839	0.607767	0.559937	0.512009	0.41542	0.458214	0.490846
NaN	NaN	NaN	NaN	NaN	NaN	NaN	NaN	NaN	NaN	NaN	NaN	NaN	NaN	-0.109293	-0.133981	NaN	NaN	NaN	NaN	NaN	NaN	NaN	NaN	NaN	NaN	NaN	NaN	NaN	NaN	NaN	0.609781	0.646879	0.648558	0.567396	0.616924	0.547752	0.448228	0.400835	0.40923	0.390553
NaN	NaN	NaN	NaN	NaN	NaN	NaN	NaN	NaN	NaN	NaN	NaN	NaN	NaN	NaN	0.0774116	NaN	NaN	NaN	NaN	NaN	NaN	NaN	NaN	NaN	NaN	NaN	NaN	NaN	0.428828	0.598158	0.573597	0.574412	0.566742	0.526634	0.522155	0.327342	0.344658	0.438112	0.437949	0.4158
NaN	NaN	NaN	NaN	NaN	NaN	NaN	NaN	NaN	NaN	NaN	NaN	NaN	NaN	NaN	0.00895911	NaN	NaN	NaN	NaN	NaN	NaN	NaN	NaN	NaN	NaN	NaN	NaN	NaN	NaN	0.46859	0.519192	0.482464	0.546592	0.563006	0.488135	0.436472	0.442229	0.339906	0.401257	0.475926
